# Supplementary material for: Comparison of Direct and Indirect cold atmospheric-pressure plasma methods in the B16F10 melanoma cancer cells treatment
Source: Sci Rep. 2018 May 16;8:7689. doi: 10.1038/s41598-018-25990-9 (PMC5955918; doi:10.1038/s41598-018-25990-9)
Supplement: Supplementary file 1 — Supplementary Dataset [file 41598_2018_25990_MOESM1_ESM.xlsx]

## Sheet: Sheet1
mice1		control	indirect plasma	indirect plasma+ drug	drug	direct plasma
	p53	320493	794661	993473	728603	956852
	Bax	387802	927736	1042935	940461	1243078
	Bcl-2	421423	298274	200556	234519	318758
	β- actin	531545	429279	439750	406963	497295
mice2		control	indirect plasma	indirect plasma+ drug	drug	direct plasma
	p53	303960	803265	1018700	736069	983471
	Bax	379554	915400	1047133	942990	1191577
	Bcl-2	386471	313342	181156	244522	281632
	β- actin	562576	408163	405793	416266	484221
mice3		control	indirect plasma	indirect plasma+ drug	drug	direct plasma
	p53	366715	760619	968888	750185	976087
	Bax	378536	907106	1093808	969442	1289894
	Bcl-2	375418	269454	191334	216036	286897
	β- actin	466674	323780	501102	458432	425439
mice1		control	indirect plasma	indirect plasma+ drug	drug	direct plasma
	p53/β-actin	0.603	1.851	2.259	1.79	1.924
	Bax/Bcl-2	0.92	3.11	5.2	4.01	3.9
mice2		control	indirect plasma	indirect plasma+ drug	drug	direct plasma
	p53/β-actin	0.54	1.968	2.51	1.768	2.031
	Bax/Bcl-2	0.982	2.921	5.78	3.856	4.231
mice3		control	indirect plasma	indirect plasma+ drug	drug	direct plasma
	p53/β-actin	0.786	2.349	1.934	1.636	2.294
	Bax/Bcl-2	1.008	3.366	5.717	4.487	4.496
